# Supplementary material for: Comparison of kinematic manipulability in baseball hitting at different hitting points
Source: Sci Rep. 2025 Nov 24;15:41717. doi: 10.1038/s41598-025-25663-4 (PMC12644585; doi:10.1038/s41598-025-25663-4)
Supplement: Supplementary file 1 — Supplementary Material 1 [file 41598_2025_25663_MOESM1_ESM.xlsx]

## Sheet: manipulability ellipsoid (XG)
manipulability ellipsoid (the maximum value of XG component)
	hitting point
subject	Out course, High	Middle course, High	In course, High	Out course, Middle high	Middle course, Middle high	In course, Middle high	Out course, Low	Middle course, Low	In course, Low
1	3.92035	4.25782	4.18245	4.52296	4.82248	5.13868	5.14014	4.42628	5.11969
2	2.42956	2.58017	2.05355	2.58678	2.62239	2.29876	3.35708	3.06035	2.1702
3	4.40634	3.83662	3.66938	4.33042	3.90943	4.17161	3.99554	4.08066	4.64739
4	3.11954	3.47412	3.50827	3.49799	4.14719	4.14321	3.49918	3.99869	4.10169
5	4.1115	4.19711	3.17859	4.2067	4.42869	4.32804	4.71156	5.06381	4.44271
6	3.88416	4.15669	4.19558	5.13665	4.92461	4.9871	5.3279	5.70487	5.273
7	2.69856	3.6235	3.33397	3.70287	3.78254	4.10887	4.13622	4.43958	4.28338
8	3.54907	3.81164	3.72637	3.8022	4.45351	4.37272	4.37818	4.92641	5.22102
9	3.91601	3.34986	2.74134	4.25087	3.42199	3.28291	3.72257	4.20085	4.18487
10	2.94037	3.24961	3.11227	3.95834	3.94442	4.23599	4.10016	3.90666	3.78608
11	3.32384	3.00896	2.82791	3.58946	3.12047	3.16348	3.21656	3.82343	3.67174
12	4.15733	4.1816	4.05696	4.48453	4.68855	4.89142	5.11962	5.02359	5.50867
13	3.20328	3.71382	3.71959	3.5928	4.53663	4.61858	4.2851	4.82901	4.70538
14	4.72862	4.27445	4.10247	5.28214	4.43482	4.56071	5.12982	4.35702	4.8092
15	4.00406	3.48515	2.9409	4.35128	3.63244	3.48933	3.74887	4.26061	4.40295
16	4.73198	4.84843	4.35856	5.06761	4.92573	5.00822	5.08667	5.38691	5.16264
17	4.35788	4.34237	3.7171	3.88599	4.44532	4.17159	4.31052	4.69553	4.54795
18	3.23135	2.5462	3.08905	3.10695	3.6112	3.99416	3.5085	3.99393	3.79038
19	3.21085	3.29532	3.55274	3.60073	3.78134	4.11402	3.71682	3.89248	4.2971
20	4.24185	4.40819	4.12562	4.53628	5.19283	5.22564	4.88329	5.1664	5.15989

## Sheet: manipulability ellipsoid (YG)
manipulability ellipsoid (the maximum value of YG component)
	hitting point
subject	Out course, High	Middle course, High	In course, High	Out course, Middle high	Middle course, Middle high	In course, Middle high	Out course, Low	Middle course, Low	In course, Low
1	4.12875	5.2811	5.45853	4.68836	5.26531	5.96376	4.74792	5.49824	6.21174
2	4.10738	4.63101	5.083	4.22443	4.40831	4.90374	3.65364	4.57435	5.0439
3	3.84178	4.54649	5.28568	4.11549	4.80315	5.55282	4.24713	4.87372	5.58615
4	4.77237	5.11894	5.53717	4.88334	5.14881	6.01731	4.96118	5.21251	6.10953
5	5.0069	5.53617	5.63635	4.86216	5.53428	6.19711	5.04116	5.61647	6.28537
6	3.94713	4.7396	5.34538	4.46999	4.52053	5.40722	4.51599	4.69895	5.52458
7	4.3987	5.14007	5.20526	4.90486	5.21822	5.81925	4.99159	5.45883	6.04577
8	4.63187	4.90914	5.39044	4.24707	4.93864	5.56094	4.3503	5.10284	5.78604
9	4.58883	5.14778	5.31441	4.67617	5.58634	5.88154	4.70306	5.62063	6.15084
10	4.2604	5.0078	5.02476	5.00603	5.56845	6.19195	5.2663	5.64062	6.21692
11	4.00404	4.27885	4.77251	4.39485	4.75354	4.82724	4.48929	4.93096	5.21494
12	5.56777	5.96097	6.36291	5.44934	6.0645	6.88893	5.4965	6.11336	6.90755
13	5.36719	6.00188	5.86208	5.89762	6.75667	6.87548	5.99214	6.70953	6.99046
14	4.32902	5.28589	6.23266	4.35068	5.9726	6.65724	4.51511	6.00511	6.71659
15	4.92301	5.49481	5.68284	5.00561	5.95282	6.25722	5.10092	5.23331	6.4149
16	5.77534	6.10736	6.29035	5.18476	5.87364	6.60509	5.24252	6.07439	6.74581
17	4.19832	4.49313	4.92009	4.33626	4.71501	5.11399	4.47826	4.86329	5.32281
18	4.79178	4.06831	5.25047	4.12215	5.24218	6.27848	4.17805	5.49523	6.40386
19	4.44227	5.09841	5.75381	4.80846	5.58102	5.88573	4.90071	5.74512	5.92351
20	4.05876	4.5779	5.21025	4.30073	4.82894	5.11525	4.4844	5.00931	5.38701

## Sheet: manipulability ellipsoid (ZG)
manipulability ellipsoid (the maximum value of YG component)
	hitting point
subject	Out course, High	Middle course, High	In course, High	Out course, Middle high	Middle course, Middle high	In course, Middle high	Out course, Low	Middle course, Low	In course, Low
1	1.37979	1.52888	1.51877	1.28635	1.33827	1.22393	0.84559	1.2194	1.06026
2	2.0654	1.89893	2.22972	2.3132	2.26517	2.38464	2.55419	2.32726	2.43318
3	1.17198	1.21304	1.20469	0.83936	1.09254	0.956622	0.68831	0.672632	0.730706
4	1.10141	1.12814	1.41217	1.14675	1.24128	1.50556	1.48	1.4552	1.71585
5	1.15515	1.37867	1.576	1.21782	1.53378	1.60607	1.20196	1.37537	1.72419
6	1.41102	1.52118	1.51422	1.22939	1.21692	1.29558	1.11881	1.07473	1.1908
7	1.58413	1.43616	1.25039	1.20923	1.13688	1.11753	0.987014	0.87872	0.529784
8	1.26897	1.49469	1.50396	1.52468	1.64016	1.69137	1.49208	1.59277	1.57485
9	1.41888	1.36646	1.36166	1.40285	1.42881	1.57888	1.58435	1.36273	1.5323
10	1.12252	1.28195	1.22109	1.34148	1.32867	1.55272	1.61696	1.64462	1.80341
11	1.17184	1.24008	1.1843	1.29561	1.32241	1.20574	1.31566	1.37311	1.34828
12	0.964732	1.05856	1.15768	0.848907	0.793793	0.734106	0.930208	0.543588	0.50562
13	1.89189	1.4405	0.916606	1.41999	0.901819	1.15896	1.05036	1.29218	1.34257
14	1.40918	1.44361	1.52623	1.44731	1.32328	1.56235	1.64444	1.72647	1.60264
15	1.51401	1.46164	1.45078	1.51601	1.5369	1.70379	1.70628	1.46624	1.66443
16	0.682174	0.710505	0.979346	0.723525	0.680797	0.596494	0.706207	0.568693	0.596636
17	1.17522	1.24012	1.31892	1.20157	0.997853	1.3528	1.19173	1.09349	1.23617
18	0.914825	1.4994	1.09376	1.47122	0.942244	0.899048	1.38274	1.17773	1.55645
19	1.07029	1.01726	1.18234	0.906748	0.954992	0.897861	0.761164	0.689109	0.753435
20	1.97005	2.09527	2.11006	1.84349	2.05456	2.0992	1.7858	2.28607	2.03243

## Sheet: manipulability value
manipulability value
	hitting point
subject	Out course, High	Middle course, High	In course, High	Out course, Middle high	Middle course, Middle high	In course, Middle high	Out course, Low	Middle course, Low	In course, Low
1	18.0555	19.2592	19.6717	20.0323	18.4761	19.2035	16.7197	18.4868	18.3922
2	15.7389	17.7369	19.6493	16.7853	18.5456	21.3347	18.7749	21.2241	21.8552
3	16.7925	16.5164	17.7121	14.644	15.6878	14.9924	12.9901	12.6162	12.6465
4	14.9092	15.5756	17.4634	16.6699	18.9733	20.5627	21.0008	21.8187	22.3193
5	20.9916	21.4722	19.8359	19.8853	21.7743	19.9029	19.9235	20.2229	20.6047
6	18.329	18.7193	19.8813	18.7902	18.4524	20.7463	19.3655	21.0916	20.7197
7	10.1153	10.1649	9.4054	10.8047	10.14	9.99608	12.7979	9.93882	10.7958
8	19.9247	21.1085	20.9252	20.9734	21.3453	23.4617	22.4079	22.8175	23.1045
9	16.5191	17.3926	15.5757	16.8545	18.1731	18.4492	22.0848	20.1645	19.9179
10	16.5219	19.3159	19.3512	24.1765	23.6027	24.3958	26.5919	25.7278	24.9551
11	13.8392	15.2646	13.5857	17.1888	17.6941	16.1667	15.3138	17.1867	15.0108
12	19.4601	21.1952	20.5901	20.5123	20.3806	18.7804	18.7003	19.0997	17.7217
13	12.6387	15.7969	16.7473	14.7756	19.1518	21.339	21.427	25.5877	24.3955
14	24.2381	25.8326	26.7028	26.7528	27.6245	27.5741	29.2379	31.8235	30.3734
15	19.35	20.5997	18.3686	19.9376	21.4995	21.9058	25.8321	23.9148	23.6042
16	22.3915	22.3603	21.7714	21.6088	19.9991	19.1064	21.3297	20.6139	20.7447
17	21.6241	20.7963	21.252	20.6745	21.4225	22.1082	22.5807	25.19	22.6474
18	17.4497	11.9409	16.6629	14.5048	17.4602	18.6554	16.0259	18.7564	19.7219
19	16.0395	16.8575	19.3341	19.8646	19.5258	19.1229	20.1304	20.1632	21.4281
20	24.0497	23.8956	25.2558	24.2777	25.2541	27.3311	24.0851	29.2727	25.6634
